# Supplementary material for: Socioeconomic inequalities in Chile during the COVID-19 pandemic: A regional analysis of income poverty
Source: PLoS One. 2025 May 7;20(5):e0323409. doi: 10.1371/journal.pone.0323409 (PMC12058143; doi:10.1371/journal.pone.0323409)
Supplement: S1 Table — This table lists the comuna-level poverty estimates used in our analysis. (XLSX) [file pone.0323409.s001.xlsx]

## Sheet: Sheet1
POLY_ID	Comuna name	pov2017	pov2020	pov2022
327	Algarrobo	3.3	9.7	6.1
259	Alhué	6.7	7.2	9.6
72	Alto Biobío	39.7	29	22.1
51	Alto del Carmen	15.3	12.5	15.1
301	Alto Hospicio	7.8	16.1	15.3
146	Ancud	14.5	12.1	5.5
102	Andacollo	14.9	11.2	10.5
31	Angol	15.6	14.9	9
1	Antofagasta	5.1	8.2	7.2
73	Antuco	28.8	14.8	14.5
65	Arauco	15.9	13.1	9.2
42	Arica	8.3	11.8	9.1
55	Aysén	6.8	6.9	5.3
255	Buin	8	8.5	4.4
228	Bulnes	14.9	15.4	12.7
317	Cabildo	16.4	8.6	8.9
188	Cabo de Hornos	3	3.1	1.2
74	Cabrero	11.2	13.4	10.4
5	Calama	4.6	10.6	8.1
156	Calbuco	13.5	11.3	8.5
48	Caldera	10.4	10.2	4.1
322	Calera	15.8	13.3	7.1
256	Calera de Tango	3.5	9.2	3.5
309	Calle Larga	17.2	11.5	7
43	Camarones	8.8	22.9	12.6
303	Camiña	26.5	22.8	24
98	Canela	25.1	14.6	16.3
66	Cañete	15.8	18.6	13.3
10	Carahue	24.4	22.9	17.9
328	Cartagena	6.9	18.4	7.4
339	Casablanca	8.9	9.6	8.2
147	Castro	10.1	9	3.2
333	Catemu	16.9	11	12
198	Cauquenes	20	13.1	11.6
264	Cerrillos	6.5	9	5.2
265	Cerro Navia	7.6	12.9	6
172	Chaitén	12.2	10.3	9
46	Chañaral	12.1	10.2	11.5
199	Chanco	20.4	15.7	14.3
136	Chépica	12	13.9	8.9
86	Chiguayante	8.7	10.9	5.7
63	Chile Chico	5.3	6.4	6.2
229	Chillán	11.7	13.7	10.5
230	Chillán Viejo	19.1	14.6	8.5
137	Chimbarongo	15.9	10.7	8.5
11	Cholchol	41.6	23.3	19.7
148	Chonchi	12.8	13.2	9.3
56	Cisnes	6.5	8.3	5
237	Cobquecura	34.2	19.2	19.1
157	Cochamó	13.6	17.1	10.8
58	Cochrane	5.9	9.8	6.3
113	Codegua	8.9	13	5.5
238	Coelemu	18.3	12.6	13
244	Coihueco	22	16.7	13.5
114	Coinco	14.4	13.2	9.8
210	Colbún	25.1	14.8	11.8
304	Colchane	14	21.2	22.3
249	Colina	6.4	8.6	5.1
32	Collipulli	24	19.6	13.1
115	Coltauco	14.4	11.1	10
108	Combarbalá	16.2	13.4	11
87	Concepción	7.7	10.9	5.4
266	Conchalí	7.4	12.5	6.1
340	Concón	2.4	8.2	2.7
218	Constitución	7.5	11	10.8
67	Contulmo	24.2	16.8	12.3
49	Copiapó	6.3	8.3	7.2
103	Coquimbo	13.4	10.8	7.1
88	Coronel	11.4	13.8	6.3
180	Corral	23.2	15.4	7.6
61	Coyhaique	2.8	5.9	2.9
12	Cunco	19.7	20.7	14.8
33	Curacautín	14.2	20.2	10.9
260	Curacaví	7.4	9.6	6
149	Curaco de Vélez	13.8	14.6	9.5
68	Curanilahue	12.3	13.6	8.5
13	Curarrehue	22.9	24.8	15.2
219	Curepto	15.4	12.7	14.1
201	Curicó	9.9	10.1	7.3
150	Dalcahue	11.6	11.8	9.3
47	Diego de Almagro	7.6	8	5.7
116	Doñihue	7.5	9.1	9.1
267	El Bosque	9.6	12.6	6.2
231	El Carmen	28.8	17.1	14.9
296	El Monte	8.7	11.8	7.1
329	El Quisco	3.4	11.9	9
330	El Tabo	6.2	15.1	3.3
220	Empedrado	16.6	16.4	12.6
34	Ercilla	26.7	23.7	17.8
268	Estación Central	5.8	11.7	5
89	Florida	15.9	16	10.8
14	Freire	24	18.8	14.4
52	Freirina	15.7	12.5	13.4
158	Fresia	18	19.1	11.2
159	Frutillar	10.4	12.1	5.8
173	Futaleufú	10.7	13.4	5.6
176	Futrono	14.1	15.8	9.3
15	Galvarino	37.3	23.8	16.8
44	General Lagos	21	25.9	21.2
16	Gorbea	11.3	19.1	12.8
117	Graneros	7	10.3	5.3
57	Guaitecas	12.2	7.3	6.1
323	Hijuelas	9	13.2	9.1
174	Hualaihué	17	12.8	10.4
202	Hualañé	21.4	12.7	9.2
90	Hualpén	10.5	10.4	3.2
91	Hualqui	12.9	17.3	10.3
305	Huara	18.8	20.2	18.1
53	Huasco	9.7	9.3	11.4
269	Huechuraba	5.6	8.3	4.3
99	Illapel	12	11.9	8.1
270	Independencia	8.5	13.9	5.8
302	Iquique	4.4	12.3	7.9
297	Isla de Maipo	8.3	11.5	6.4
308	Isla de Pascua	8.1	11.8	5.4
341	Juan Fernández	5.1	12.2	2.5
271	La Cisterna	6.6	7.8	4.1
324	La Cruz	6.9	8.6	3.2
130	La Estrella	14	7.5	9.7
272	La Florida	4.5	8	3.5
273	La Granja	4.8	11.9	6
104	La Higuera	20.5	15.6	10.7
318	La Ligua	16.7	13.2	8.2
274	La Pintana	14.1	15.3	9.3
275	La Reina	1	4.7	1.6
105	La Serena	10.2	11.6	5.9
177	La Unión	13.4	12.5	8.7
178	Lago Ranco	14.6	13.6	12.4
62	Lago Verde	12	6.1	0.9
189	Laguna Blanca	2.9	5	2.3
75	Laja	19.4	13.5	11.3
250	Lampa	3.6	10.3	4.9
181	Lanco	19.2	14.2	3.9
118	Las Cabras	13.3	11.1	7.6
276	Las Condes	0.2	2.8	0.9
17	Lautaro	16.8	18.5	8.8
69	Lebu	13.3	17.3	10.5
203	Licantén	23.3	13	7.4
313	Limache	4.4	10.5	6.9
211	Linares	11.3	10.9	8.9
131	Litueche	9.8	12.2	9.4
334	Llaillay	7.8	12.5	9.2
160	Llanquihue	13.7	12.3	5.9
277	Lo Barnechea	2.8	5.5	0.9
278	Lo Espejo	6.7	14.4	6.8
279	Lo Prado	5.8	13.7	5.3
138	Lolol	13.4	14.4	11.5
18	Loncoche	30.2	16.8	12.3
212	Longaví	23.9	16.4	11.6
35	Lonquimay	33.5	22.5	18.4
70	Los Alamos	16.1	16.9	11.1
310	Los Andes	7	10.3	8.1
76	Los Angeles	17.4	13.5	8.5
182	Los Lagos	15.5	14.5	6.7
161	Los Muermos	10.4	16.6	11.6
36	Los Sauces	24.1	15.5	17.4
100	Los Vilos	13.8	14.9	8.5
92	Lota	18.1	14.4	8.4
37	Lumaco	33.3	21.8	21.5
119	Machalí	7.2	7	3
280	Macul	7.5	7	3.5
183	Máfil	12.6	15.5	7.2
281	Maipú	2.6	7	3.3
120	Malloa	12.1	11.8	9.8
132	Marchihue	6.3	10.8	9.2
8	María Elena	5	17.6	5.6
261	María Pinto	10.8	10.3	7.3
184	Mariquina	15.6	14.8	7.9
221	Maule	11	12.7	9.1
162	Maullín	16.4	13.2	12.7
2	Mejillones	7.7	12.9	7.1
19	Melipeuco	25.7	18.3	15.7
262	Melipilla	5.2	9.1	7.6
204	Molina	13.1	13	7.9
109	Monte Patria	21.4	16.1	12.8
121	Mostazal	10	12.7	7.3
77	Mulchén	14.8	16.5	12.2
78	Nacimiento	17.4	14.5	11
139	Nancagua	11.2	12.7	8.9
196	Natales	2.3	6.5	3.1
133	Navidad	11.7	14.4	12.3
79	Negrete	17.9	15.2	9.9
239	Ninhue	25.3	14.1	16.1
245	Ñiquén	19.9	19.2	13.8
325	Nogales	7.7	12.5	5.6
20	Nueva Imperial	19.9	20	12.8
282	Ñuñoa	0.9	4	1.5
59	O'Higgins	8.2	1.4	9.2
122	Olivar	8.5	11	8
6	Ollagüe	20.2	13.2	8.7
314	Olmué	6.9	15.2	7.5
165	Osorno	8.5	10.5	6.2
110	Ovalle	5.7	11.1	9.5
298	Padre Hurtado	8.8	9	3.7
21	Padre Las Casas	19.6	18.9	12.7
106	Paihuano	10.5	12.1	8.3
185	Paillaco	19.1	14.8	6.4
257	Paine	4.2	11	5.9
175	Palena	10	12.9	9.1
140	Palmilla	9.1	10.1	8.1
186	Panguipulli	14.7	14.1	10.2
335	Panquehue	10.2	10.7	9.5
319	Papudo	7.6	13.5	7.3
134	Paredones	14.8	13.6	14.9
213	Parral	16.9	14	9.3
283	Pedro Aguirre Cerda	6.2	11.7	5.5
222	Pelarco	16	14.2	11.8
200	Pelluhue	19.4	15.7	12.8
232	Pemuco	23.8	16.5	19
299	Peñaflor	4.9	9	7.3
284	Peñalolén	4.4	10.6	3.2
223	Pencahue	8.5	12.4	11.7
93	Penco	8.6	12.5	6.1
141	Peralillo	7.6	11.4	7.2
22	Perquenco	21.9	18.7	14.1
320	Petorca	10.2	11.5	4.5
123	Peumo	12.5	9.2	7.7
306	Pica	8.6	16.8	10.7
124	Pichidegua	11.6	11.6	10.9
135	Pichilemu	4.1	10.8	6.9
233	Pinto	25.1	15.8	10.3
252	Pirque	4.8	9.3	2.7
23	Pitrufquén	10.6	15.9	10.7
142	Placilla	17.6	12.6	9.6
240	Portezuelo	18.7	17.4	15.1
193	Porvenir	2.1	8.2	3.6
194	Primavera	2.3	8.4	1.3
285	Providencia	0.4	3.6	1.3
342	Puchuncaví	8.5	13.3	3.3
24	Pucón	8.9	15.3	8.2
286	Pudahuel	8.3	8.9	4.4
253	Puente Alto	7.3	8	5
163	Puerto Montt	11.4	10.5	6.5
166	Puerto Octay	14	13.8	7.5
164	Puerto Varas	5.9	8.5	2.1
143	Pumanque	10.7	13	12.4
111	Punitaqui	25.2	14.5	14.5
190	Punta Arenas	2.1	5.4	3.5
151	Puqueldón	13.8	10.7	17.8
38	Purén	17.7	21.6	12.9
167	Purranque	11.2	11.6	8.6
336	Putaendo	9.3	13.5	10
45	Putre	14.5	20.5	7.3
168	Puyehue	12.2	14.7	9.6
152	Queilén	19.8	14.1	12.3
153	Quellón	13.1	11.9	9
154	Quemchi	20.3	10	12.4
80	Quilaco	21.1	19.7	13
287	Quilicura	5.7	8.5	5.2
81	Quilleco	16.1	18.4	13.5
234	Quillón	16.7	16.8	16
326	Quillota	9.9	10.2	5.3
315	Quilpué	5.3	9.3	5.5
155	Quinchao	27	14.2	12.4
125	Quinta de Tilcoco	12.9	13.1	9
288	Quinta Normal	3.7	9.2	2.1
343	Quintero	5.3	13.6	7.7
241	Quirihue	18.3	14.9	7.8
126	Rancagua	10.6	8.9	6.3
242	Ranquil	9.5	15.3	16.8
205	Rauco	18.1	14	10.5
289	Recoleta	6.9	13.2	5.1
39	Renaico	18.6	17.9	12.5
290	Renca	3.7	10.2	5.3
127	Rengo	10.2	10.5	5.4
128	Requínoa	7.7	10.5	3
214	Retiro	22.5	17	12.2
311	Rinconada	10.5	12.1	8.1
179	Río Bueno	16.4	13.6	5.7
224	Río Claro	10.6	12.6	9.4
112	Río Hurtado	17.2	13	7.8
64	Río Ibáñez	6.6	14.5	7
169	Río Negro	15.3	13.3	8.3
191	Río Verde	0.7	13.2	2.8
206	Romeral	11.7	12	7.7
25	Saavedra	35.4	22.4	24.3
207	Sagrada Familia	15.7	11.2	8.8
101	Salamanca	12.5	9.6	9.1
331	San Antonio	7.5	11.6	6.6
258	San Bernardo	9.4	10.7	6
246	San Carlos	13.8	14.5	13.7
225	San Clemente	16.7	14.9	10.5
312	San Esteban	10.7	10.8	8.5
247	San Fabián	13.8	18.7	15
337	San Felipe	8.2	11	7
144	San Fernando	10.1	8.9	6.8
192	San Gregorio	1.3	7.8	8.1
235	San Ignacio	24.9	18.7	15.7
215	San Javier	20	12.9	9.7
291	San Joaquín	5.2	11.8	4.8
254	San José de Maipo	6	9.2	4.7
170	San Juan de la Costa	32.1	22.2	12.9
292	San Miguel	4.9	5.3	2.2
248	San Nicolás	14.3	10.2	10.8
171	San Pablo	16.6	12.3	9.8
263	San Pedro	9.3	13.3	14.1
7	San Pedro de Atacama	4	14.6	4.9
94	San Pedro de la Paz	12.2	12.2	5.4
226	San Rafael	7	13	11.3
293	San Ramón	4.6	13.2	6.9
82	San Rosendo	20.8	18.2	11
129	San Vicente	7.1	9.1	9.2
83	Santa Bárbara	16.4	19.6	14.7
145	Santa Cruz	5	7.7	6.7
95	Santa Juana	15.5	13.9	12.8
338	Santa María	12.9	12.3	8.9
294	Santiago	4.1	8.4	3.9
332	Santo Domingo	4	8.3	6
3	Sierra Gorda	1.4	12.8	2.1
300	Talagante	3.7	8.9	6.3
227	Talca	8	10.7	5.7
96	Talcahuano	7.9	11.5	5.1
4	Taltal	3.5	13.1	11.5
26	Temuco	10.4	14.8	8.6
208	Teno	9.2	12.6	7.5
27	Teodoro Schmidt	27.5	21.9	19.9
50	Tierra Amarilla	14.3	12.1	6.9
251	Tiltil	6.8	10.1	6.1
195	Timaukel	0.4	5.2	6.4
71	Tirúa	26.1	21.3	20.1
9	Tocopilla	10.4	8.6	10.4
307	Tocopilla	10.4	8.6	10.4
28	Toltén	35.1	19.6	16.8
97	Tomé	7.3	13.8	8
197	Torres del Paine	0.3	6.9	5.3
60	Tortel	14.5	5.9	4.6
40	Traiguén	21.3	18.2	14.1
243	Treguaco	20.6	19	17.1
84	Tucapel	15.8	14.4	11
187	Valdivia	7.6	9.8	3.4
54	Vallenar	8.8	9.8	10.7
344	Valparaíso	7.1	13.3	7.4
209	Vichuquén	17.1	14	8.7
41	Victoria	22.5	17.9	14.3
107	Vicuña	12.3	14	10.9
29	Vilcún	32	17.3	11.7
216	Villa Alegre	19.6	16.2	9.8
316	Villa Alemana	3.7	9.3	4.4
30	Villarrica	12.5	15.1	7.7
345	Viña del Mar	5.2	11	6.5
295	Vitacura	0.1	3.3	0.9
217	Yerbas Buenas	22.1	16.7	11.6
85	Yumbel	21	16.5	12.6
236	Yungay	19.4	11.4	10.8
321	Zapallar	4.5	8.6	4.3

## Sheet: Note
0=not significant
1=high-high
2=low-low
3=low-high
4=high-low
6=area such as islands with no neighbors
